# Supplementary material for: Functional Characterization of 17 Protein Serine/Threonine Phosphatases in Toxoplasma gondii Using CRISPR-Cas9 System
Source: Front Cell Dev Biol. 2022 Jan 10;9:738794. doi: 10.3389/fcell.2021.738794 (PMC8785970; doi:10.3389/fcell.2021.738794)
Supplement: Supplementary file 1 [file DataSheet3.ZIP]

Archive with 69 entries (64 files):
- Others/
- Others/Figure 3/
- Others/Figure 3/ctd1.tif
- Others/Figure 3/ctd2.tif
- Others/Figure 3/ctd3.tif
- Others/Figure 3/efpp.tif
- Others/Figure 3/pp5.tif
- Others/Figure 3/pp7.tif
- Others/Figure 3/ppm12.tif
- Others/Figure 3/ppm14.tif
- Others/Figure 3/ppm18.tif
- Others/Figure 3/ppm3f.tif
- Others/Figure 3/ppm4.tif
- Others/Figure 3/ppm5a.tif
- Others/Figure 3/ppm5b.tif
- Others/Figure 3/ppm6.tif
- Others/Figure 3/ppm8.tif
- Others/Figure 3/ppm9.tif
- Others/Figure 3/Pruslp-ko.tif
- Others/Figure 3/slp.tif
- Others/HA-Sequencing/
- Others/HA-Sequencing/CTD1-HA.txt
- Others/HA-Sequencing/CTD2-HA.txt
- Others/HA-Sequencing/CTD3-HA.txt
- Others/HA-Sequencing/EFP-HA.txt
- Others/HA-Sequencing/M12-HA.txt
- Others/HA-Sequencing/M14-HA.txt
- Others/HA-Sequencing/M18-HA.txt
- Others/HA-Sequencing/M3F-HA.txt
- Others/HA-Sequencing/M4-HA.txt
- Others/HA-Sequencing/M5A-HA.txt
- Others/HA-Sequencing/M5B-HA.txt
- Others/HA-Sequencing/M6-HA.txt
- Others/HA-Sequencing/M8-HA.txt
- Others/HA-Sequencing/M9-HA.txt
- Others/HA-Sequencing/PP5-HA.txt
- Others/HA-Sequencing/PP7-HA.txt
- Others/HA-Sequencing/SLP-HA.txt
- Others/plaque assay/
- Others/plaque assay/ctd1.png
- Others/plaque assay/ctd2.png
- Others/plaque assay/ctd3.png
- Others/plaque assay/efpp.png
- Others/plaque assay/pp5.png
- Others/plaque assay/pp7.png
- Others/plaque assay/ppm12.png
- Others/plaque assay/ppm14.png
- Others/plaque assay/ppm18.png
- Others/plaque assay/ppm3f.png
- Others/plaque assay/ppm4.png
- Others/plaque assay/ppm5a.png
- Others/plaque assay/ppm5b.png
- Others/plaque assay/ppm6.png
- Others/plaque assay/ppm8.png
- Others/plaque assay/ppm9.png
- Others/plaque assay/pru-pp7-500.png
- Others/plaque assay/pru-slp-pp7-5000.png
- Others/plaque assay/RH.png
- Others/plaque assay/slp.png
- Others/plaque assay/WT-PP7.png
- Others/Raw data/
- Others/Raw data/egress.xlsx
- Others/Raw data/Intracellular replication.xlsx
- Others/Raw data/Invasion effciency.xlsx
- Others/Raw data/pp7-pru.tif
- Others/Raw data/slp-pru.tif
- Others/Raw data/Survival curve.xlsx
- Others/Raw data/Transcription levels.xlsx
- Others/Raw data/vacoule formation.xlsx
