# Supplementary material for: Functional Characterization of 17 Protein Serine/Threonine Phosphatases in Toxoplasma gondii Using CRISPR-Cas9 System
Source: Front Cell Dev Biol. 2022 Jan 10;9:738794. doi: 10.3389/fcell.2021.738794 (PMC8785970; doi:10.3389/fcell.2021.738794)
Supplement: Supplementary file 1 [file DataSheet3.ZIP › Others/HA-Sequencing/CTD1-HA.txt]

>CTD1-1
GTGGTGTGACTTCTGATTACGGGTGCCGTGTACTGTGGTGGAATGTACGAGTGAATATCTTCGTGCACGGAGAGGCCTCC
AGCTCACTAGAGTGCAACGACTGAGAAGCCCTGTATTTCAAACGAGTGACTTATCGTGCTGTGACCACTTTGCATGAACT
GTGTACAGAACGTGTCCTGCAACAGCTAAGACTGTTAGGCGAGGTGGAGGACGAGAGAGACGAAGCAGAGTGGTTCAAGT
ATTGCCCGATTGCTAGCAAGGGCTCGGGCTCGACCCAGCTGTACCCATACGATGTTCCAGATTACGCTGGCTATCCCTAT
GACGTCCCGGACTATGCAGGATCCTATCCATATGACGTTCCAGATTACGCTGGATTAATTAAATCGGGGCGCGCCGGCTC
TGGCGGCGGCGGCGGCGGCTCTTACCCGTACGACGTCCCGGACTACGCTGGCTATCCCTATGATGTGCCCGATTATGCGT
ATCCTTACGATGTTCCAGATTATGCCTAACCCGGGCATATGTAGAAAAGTTGTAACGTTAGTAAACGTAACACACGGGTT
ATAATAGAAGTTTTGAA
>CTD1-2
GGGTTTGGACTTCTGATTACGGGTGCCGTGTACTGTGGTGGAATGTACGAGTGAATATCTTCGTGCACGGAGAGGCCTCC
AGCTCACTAGAGTGCAACGACTGAGAAGCCCTGTATTTCAAACGAGTGACTTATCGTGCTGTGACCACTTTGCATGAACT
GTGTACAGAACGTGTCCTGCAACAGCTAAGACTGTTAGGCGAGGTGGAGGACGAGAGAGACGAAGCAGAGTGGTTCAAGT
ATTGCCCGATTGCTAGCAAGGGCTCGGGCTCGACCCAGCTGTACCCATACGATGTTCCAGATTACGCTGGCTATCCCTAT
GACGTCCCGGACTATGCAGGATCCTATCCATATGACGTTCCAGATTACGCTGGATTAATTAAATCGGGGCGCGCCGGCTC
TGGCGGCGGCGGCGGCGGCTCTTACCCGTACGACGTCCCGGACTACGCTGGCTATCCCTATGATGTGCCCGATTATGCGT
ATCCTTACGATGTTCCAGATTATGCCTAACCCGGGCATATGTAGAAAAGTTGTAACGTTAGTAAACGTAACACACGGGTT
ATAATAGAACTTTTTTTAA
>CTD1-3
GGTTGTGTCTTCTGATTACGGGTGCCGTGTACTGTGGTGGAATGTACGAGTGAATATCTTCGTGCACGGAGAGGCCTCCA
GCTCACTAGAGTGCAACGACTGAGAAGCCCTGTATTTCAAACGAGTGACTTATCGTGCTGTGACCACTTTGCATGAACTG
TGTACAGAACGTGTCCTGCAACAGCTAAGACTGTTAGGCGAGGTGGAGGACGAGAGAGACGAAGCAGAGTGGTTCAAGTA
TTGCCCGATTGCTAGCAAGGGCTCGGGCTCGACCCAGCTGTACCCATACGATGTTCCAGATTACGCTGGCTATCCCTATG
ACGTCCCGGACTATGCAGGATCCTATCCATATGACGTTCCAGATTACGCTGGATTAATTAAATCGGGGCGCGCCGGCTCT
GGCGGCGGCGGCGGCGGCTCTTACCCGTACGACGTCCCGGACTACGCTGGCTATCCCTATGATGTGCCCGATTATGCGTA
TCCTTACGATGTTCCAGATTATGCCTAACCCGGGCATATGTAGAAAAGTTGTAACGTTAGTAAACGTAACACACGGGTTA
TAATAGAAGTTTTTTA
>CTD1-4
GGTTTGTGACTTCTGATTACGGGTGCCGTGTACTGTGGTGGAATGTACGAGTGAATATCTTCGTGCACGGAGAGGCCTCC
AGCTCACTAGAGTGCAACGACTGAGAAGCCCTGTATTTCAAACGAGTGACTTATCGTGCTGTGACCACTTTGCATGAACT
GTGTACAGAACGTGTCCTGCAACAGCTAAGACTGTTAGGCGAGGTGGAGGACGAGAGAGACGAAGCAGAGTGGTTCAAGT
ATTGCCCGATTGCTAGCAAGGGCTCGGGCTCGACCCAGCTGTACCCATACGATGTTCCAGATTACGCTGGCTATCCCTAT
GACGTCCCGGACTATGCAGGATCCTATCCATATGACGTTCCAGATTACGCTGGATTAATTAAATCGGGGCGCGCCGGCTC
TGGCGGCGGCGGCGGCGGCTCTTACCCGTACGACGTCCCGGACTACGCTGGCTATCCCTATGATGTGCCCGATTATGCGT
ATCCTTACGATGTTCCAGATTATGCCTAACCCGGGCATATGTAGAAAAGTTGTAACGTTAGTAAACGTAACACACGGGTT
ATAATAGAACCCTTGTTT
>li
CGAACAGAAGTGTCTCCTCGTATGAGACTGTGTTGTGTACTTCTGAATTACGGGTGCCGTGTACTGTGGTGGAATGTACGAGTGAATATCTTCGTGCACGGAGAGGCCTCCAGCTCACTAGAGTGCAACGACTGAGAAGCCCTGTATTTCAAACGAGTGACTTATCGTGCTGTGACCACTTTGCATGAACTGTGTACAGAACGTGTCCTGCAACAGCTAAGACTGTTAGGCGAGGTGGAGGACGAGAGAGACGAAGCAGAGTGGTTCAAGTATTGCCCGATT
