# Supplementary material for: Functional Characterization of 17 Protein Serine/Threonine Phosphatases in Toxoplasma gondii Using CRISPR-Cas9 System
Source: Front Cell Dev Biol. 2022 Jan 10;9:738794. doi: 10.3389/fcell.2021.738794 (PMC8785970; doi:10.3389/fcell.2021.738794)
Supplement: Supplementary file 1 [file DataSheet3.ZIP › Others/HA-Sequencing/CTD2-HA.txt]

>CTD2-1
ACCGCCCGCTCAATCTGTAGCTACGATGATATGTCTGAATCGCCACAGTCTGGAAACTGTCGGCTGAATAAGACCTTGTT
TCCCCTGTTCCCCTTTGACCGTGCACCAATGTGCGGCCATTATGGTAACATTTTCCTTGTGTTTTGCTCGAAAAACCCTG
CAGCATGTTGCCCAGTTGGATAGTGTGCCGGAGTATCTTCGAGAACGCTACGGTTTGCGAGAGTGGATTAACAGTCATAG
GACGGCAGCGGGATCTTTGGCTAGCAAGGGCTCGGGCTCGACCCAGCTGTACCCATACGATGTTCCAGATTACGCTGGCT
ATCCCTATGACGTCCCGGACTATGCAGGATCCTATCCATATGACGTTCCAGATTACGCTGGATTAATTAAATCGGGGCGC
GCCGGCTCTGGCGGCGGCGGCGGCGGCTCTTACCCGTACGACGTCCCGGACTACGCTGGCTATCCCTATGATGTGCCCGA
TTATGCGTATCCTTACGATGTTCCAGATTATGCCTAACCCGGGCATATGTAGAAAAGTTGTAACGTTAGTAAACGTAACA
CACGGGTTATAATAG
>CTD2-2
CCGCAAGATCTGCGATGGAGGCCTACGGGATATCTCTGTTAACGCCACAGTCTGGAAACTGTCGGCTGAATAATACCTTG
TTTCCCCTGTTCCCCTTTGACCGTGCACCAATGTGCGGCCATTATGGTAACATTTTCCTTGTGTTTTGCTCGAAAAACCC
TGCAGCATGTTGCCCAGTTGGATAGTGTGCCGGAGTATCTTCGAGAACGCTACGGTTTGCGAGAGTGGATTAACAGTCAT
AGGACGGCAGCGGGATCTTTGTCTAGCAAGGGCTCGGGCTCGACCCAGCTGTACCCATACGATGTTCCAGATTACGCTGG
CTATCCCTATGACGTCCCGGACTATGCAGGATCCTATCCATATGACGTTCCAGATTACGCTGGATTAATTAAATCGGGGC
GCGCCGGCTCTGGCGGCGGCGGCGGCGGCTCTTACCCGTACGACGTCCCGGACTACGCTGGCTATCCCTATGATGTGCCC
GATTATGCGTATCCTTACGATGTTCCAGATTATGCCTAACCCGGGCATATGTAGAAAAGTTGTAACGTTAGTAAACGTAA
CACACGGGTAATAATAGA
>CTD2-3
GGATCGACTGCGATCGGGCCTACGTGATATGTCTGTAAACGCCACAGTCTGGAAACTGTCGGCTGAATAAGACCTTGTTT
CCCCTGTTCCCCTTTGACCGTGCACCAATGTGCGGCCATTATGGTAACATTTTCCTTGTGTTTTGCTCGAAAAACCCTGC
AGCATGTTGCCCAGTTGGATAGTGTGCCGGAGTATCTTCGAGAACGCTACGGTTTGCGAGAGTGGATTAACAGTCATAGG
ACGGCAGCGGGATCTTTGGCTAGCAAGGGCTCGGGCTCGACCCAGCTGTACCCATACGATGTTCCAGATTACGCTGGCTA
TCCCTATGACGTCCCGGACTATGCAGGATCCTATCCATATGACGTTCCAGATTACGCTGGATTAATTAAATCGGGGCGCG
CCGGCTCTGGCGGCGGCGGCGGCGGCTCTTACCCGTACGACGTCCCGGACTACGCTGGCTATCCCTATGATGTGCCCGAT
TATGCGTATCCTTACGATGTTCCAGATTATGCCTAACCCGGGCATATGTAGAAAAGTTGTAACGTTAGTAAACGTAACAC
ACGGGTTATAATAGAAACCC
>li
CGTATGAGTAAGGAGTGTGAAAGCTGTAATGTAGAAAGTGCGAATCGGGCCCTACGTGATATGTCTGTAAACGCCACAGTCTGGAAACTGTCGGCTGAATAAGACCTTGTTTCCCCTGTTCCCCTTTGACCGTGCACCAATGTGCGGCCATTATGGTAACATTTTCCTTGTGTTTTGCTCGAAAAACCCTGCAGCATGTTGCCCAGTTGGATAGTGTGCCGGAGTATCTTCGAGAACGCTACGGTTTGCGAGAGTGGATTAACAGTCATAGGACGGCAGCGGGATCTTTG
