# Supplementary material for: Functional Characterization of 17 Protein Serine/Threonine Phosphatases in Toxoplasma gondii Using CRISPR-Cas9 System
Source: Front Cell Dev Biol. 2022 Jan 10;9:738794. doi: 10.3389/fcell.2021.738794 (PMC8785970; doi:10.3389/fcell.2021.738794)
Supplement: Supplementary file 1 [file DataSheet3.ZIP › Others/HA-Sequencing/CTD3-HA.txt]

>CTD3-1
GGGTACTCGCTTATGGCTTTGGCTCCGCGTTCTCGCCGAGCACCGTTCCGCCGGTCCCCACCTGGCTGCTGGCCGAGGCT
TCTGGACTCCGAGGCCGGAGCCGGGAGACAGGAGGACCTCTGGCATCGGGCTGCTGGAGACAGCTCACGCCGAGAGGTTC
CCGCGTCTGGGTCCCAGCGCAGCGAGAAACGTCGCTCTCCCCGACTGCATGCAGCAAACCTGCAAATCTGAAAGTCGCCG
CCGAGGAAGGCCCTCAGCCGTCGTGGTTCTGTGGCGCCCCTCGCAGCCCAGAAGCTCTGCGGTGGGGAGGAAGTAAAGGC
AAGGACGCACAAAGGCGCGCTAGCAAGGGCTCGGGCTCGACCCAGCTGTACCCATACGATGTTCCAGATTACGCTGGCTA
TCCCTATGACGTCCCGGACTATGCAGGATCCTATCCATATGACGTTCCAGATTACGCTGGATTAATTAAATCGGGGCGCG
CCGGCTCTGGCGGCGGCGGCGGCGGCTCTTACCCGTACGACGTCCCGGACTACGCTGGCTATCCCTATGATGTGCCCGAT
TATGCGTATCCTTACGATGTTCCAGATTATGCCTAACCCGGGCATATGTAGAAAAGTTGTAACGTTAGTAAACGTAACAC
CGGTTTATAAAATAGAAAGT
>li
TCGCCTCCACATGAAGAATGGCCCTTTGTCGCCCTCCACCGCTTATGGCTTTGGCTCCGCGTTCTCGCCGAGCACCGTTCCGCCGGTCCCCACCTGGCTGCTGGCCGAGGCTTCTGGACTCCGAGGCCGGAGCCGGGAGACAGGAGGACCTCTGGCATCGGGCTGCTGGAGACAGCTCACGCCGAGAGGTTCCCGCGTCTGGGTCCCAGCGCAGCGAGAAACGTCGCTCTCCCCGACTGCATGCAGCAAACCTGCAAATCTGAAAGTCGCCGCCGAGGAAGGCCCTCAGCCGTCGTGGTTCTGTGGCGCCCCTCGCAGCCCAGAAGCTCTGCGGTGGGGAGGAAGTAAAGGCAAGGACGCACAAAGGCGC
