# Supplementary material for: Functional Characterization of 17 Protein Serine/Threonine Phosphatases in Toxoplasma gondii Using CRISPR-Cas9 System
Source: Front Cell Dev Biol. 2022 Jan 10;9:738794. doi: 10.3389/fcell.2021.738794 (PMC8785970; doi:10.3389/fcell.2021.738794)
Supplement: Supplementary file 1 [file DataSheet3.ZIP › Others/HA-Sequencing/M12-HA.txt]

>M12-1
GACGCTGATGCAATGGCCGTGCGCCAAGTCTCTACGGGACCCCTGCTCACCAACGCGGCATAAGCGACACTGGCTCAAAA
TCCAGAGGAAACACCAGCGAAACCACTGCCAGTAAAGCGACCATGCTGTCGTGCCAACGATCGCCTGGACAATCTTTGCT
CCCGGCACCCACAAAGCAAATAGACTGTCCGTCTTCAAATGAGACTCACACAACGTTGAAAAACAAAATGGGTATGCAAT
ACGCATCCCTTGTTGCCGCTGTAGCTTTGTCAAGACGAAGCTTTCCACCCGGCGCAGGGAGGGGAGCCCTAACAGCGGCC
CCTGCGTGGGTTGCTTCCGTCCATTCAGTGCCTGCTGACTTCAGCTCGAAGCCTGCTAGCAAGGGCTCGGGCTCGACCCA
GCTGTACCCATACGATGTTCCAGATTACGCTGGCTATCCCTATGACGTCCCGGACTATGCAGGATCCTATCCATATGACG
TTCCAGATTACGCTGGATTAATTAAATCGGGGCGCGCCGGCTCTGGCGGCGGCGGCGGCGGCTCTTACCCGTACGACGTC
CCGGACTACGCTGGCTATCCCTATGATGTGCCCGATTATGCGTATCCTTACGATGTTCCAGATTATGCCTAACCCGGGCA
TATGTAGAAAAGTTGTAACGTTAGTAAACGTAACACACGGGTTAATAATAGAAACCC
>M12-2
ACGCCTGATGCCAATGGCCGTGCGCCAAGTCTCTACGGGACCCCTGCTCACCAACGCGGCATAAGCGACACTGGCTCAAA
ATCCAGAGGAAACACCAGCGAAACCACTGCCAGTAAAGCGACCATGCTGTCGTGCCAACGATCGCCTGGACAATCTTTGC
TCCCGGCACCCACAAAGCAAATAGACTGTCCGTCTTCAAATGAGACTCACACAACGTTGAAAAACAAAATGGGTATGCAA
TACGCATCCCTTGTTGCCGCTGTAGCTTTGTCAAGACGAAGCTTTCCACCCGGCGCAGGGAGGGGAGCCCTAACAGCGGC
CCCTGCGTGGGTTGCTTCCGTCCATTCAGTGCCTGCTGACTTCAGCTCGAAGCCTGCTAGCAAGGGCTCGGGCTCGACCC
AGCTGTACCCATACGATGTTCCAGATTACGCTGGCTATCCCTATGACGTCCCGGACTATGCAGGATCCTATCCATATGAC
GTTCCAGATTACGCTGGATTAATTAAATCGGGGCGCGCCGGCTCTGGCGGCGGCGGCGGCGGCTCTTACCCGTACGACGT
CCCGGACTACGCTGGCTATCCCTATGATGTGCCCGATTATGCGTATCCTTACGATGTTCCAGATTATGCCTAACCCGGGC
ATATGTAGAAAAGTTGTAACGTTAGTAAACGTAACACACGGGGTAATAATAGAAACGGCCCCCCCG
>li
CCGATTGGAGAGTTGGTTGGCGAGGAAGCTACCAGCTGTATGCCAAATGGCCGTGCGCCAAGTCTCTACGGGACCCCTGCTCACCAACGCGGCATAAGCGACACTGGCTCAAAATCCAGAGGAAACACCAGCGAAACCACTGCCAGTAAAGCGACCATGCTGTCGTGCCAACGATCGCCTGGACAATCTTTGCTCCCGGCACCCACAAAGCAAATAGACTGTCCGTCTTCAAATGAGACTCACACAACGTTGAAAAACAAAATGGGTATGCAATACGCATCCCTTGTTGCCGCTGTAGCTTTGTCAAGACGAAGCTTTCCACCCGGCGCAGGGAGGGGAGCCCTAACAGCGGCCCCTGCGTGGGTTGCTTCCGTCCATTCAGTGCCTGCTGACTTCAGCTCGAAGCCT
