# Supplementary material for: Functional Characterization of 17 Protein Serine/Threonine Phosphatases in Toxoplasma gondii Using CRISPR-Cas9 System
Source: Front Cell Dev Biol. 2022 Jan 10;9:738794. doi: 10.3389/fcell.2021.738794 (PMC8785970; doi:10.3389/fcell.2021.738794)
Supplement: Supplementary file 1 [file DataSheet3.ZIP › Others/HA-Sequencing/M18-HA.txt]

>M18-1
CCTTTGCTCAGGACCCCGACCTCAGCGGGCGAGAGAGACTCCGACCAGAACCGCAGAGACGCGCGGAGAACCAGAGAAAA
AACACCGGAAACTCGGTCCCGGGGAAGCGAAGAGGAAATGGTCACGCGATATCTCAGCGCAACGCGGAAGCGGGAGACTG
CTAGCAAGGGCTCGGGCTCGACCCAGCTGTACCCATACGATGTTCCAGATTACGCTGGCTATCCCTATGACGTCCCGGAC
TATGCAGGATCCTATCCATATGACGTTCCAGATTACGCTGGATTAATTAAATCGGGGCGCGCCGGCTCTGGCGGCGGCGG
CGGCGGCTCTTACCCGTACGACGTCCCGGACTACGCTGGCTATCCCTATGATGTGCCCGATTATGCGTATCCTTACGATG
TTCCAGATTATGCCTAACCCGGGCATATGTAGAAAAGTTGTAACGTTAGTAAACGTAACACACGGGTATAATA
>M18-2
ACCTTACTCAGGGCCCCGACCCTCAGCGGGCGAGAGAGACTCCGACCAGAACCGCAGAGACGCGCGGAGAACCAGAGAAA
AAACACCGGAAACTCGGTCCCGGGGAAGCGAAGAGGAAATGGTCACGCGATATCTCAGCGCAACGCGGAAGCGGGAGACT
TAGGGAATTCATTGGGCTCGACCCAGCTGTACCCATACGATGTTCCAGATTACGCTGGCTATCCCTATGACGTCCCGGAC
TATGCAGGATCCTATCCATATGACGTTCCAGATTACGCTGGATTAATTAAATCGGGGCGCGCCGGCTCTGGCGGCGGCGG
CGGCGGCTCTTACCCGTACGACGTCCCGGACTACGCTGGCTATCCCTATGATGTGCCCGATTATGCGTATCCTTACGATG
TTCCAGATTATGCCTAACCCGGGCATATGTAGAAAAGTTGTAACGTTAGTAAACGTAACACACGGGTATAATAGAACT
>M18-3
TGTTCTCATGGGCCCCGACCCTCAGCGGGCGAGAGAGACTCCGACCAGAACCGCAGAGACGCGCGGAGAACCAGAGAAAA
AACACCGGAAACTCGGTCCCGGGGAAGCGAAGAGGAAATGGTCACGCGATATCTCAGCGCAACGCGGAAGCGGGAGACTG
CTAGCAAGGGCTCGGGCTCGACCCAGCTGTACCCATACGATGTTCCAGATTACGCTGGCTATCCCTATGACGTCCCGGAC
TATGCAGGATCCTATCCATATGACGTTCCAGATTACGCTGGATTAATTAAATCGGGGCGCGCCGGCTCTGGCGGCGGCGG
CGGCGGCTCTTACCCGTACGACGTCCCGGACTACGCTGGCTATCCCTATGATGTGCCCGATTATGCGTATCCTTACGATG
TTCCAGATTATGCCTAACCCGGGCATATGTAGAAAAGTTGTAACGTTAGTAAACGTAACACACGGGTTATAATAGAA
>M18-4
TTGGGGTCAGGACCCCGACCCTCAGCGGGCGAGAGAGACTCCGACCAGAACCGCAGAGACGCGCGGAGAACCAGAGAAAA
AACACCGGAAACTCGGTCCCGGGGAAGCGAAGAGGAAATGGTCACGCGATATCTCAGCGCAACGCGGAAGCGGGAGACTG
CTAGCAAGGGCTCGGGCTCGACCCAGCTGTACCCATACGATGTTCCAGATTACGCTGGCTATCCCTATGACGTCCCGGAC
TATGCAGGATCCTATCCATATGACGTTCCAGATTACGCTGGATTAATTAAATCGGGGCGCGCCGGCTCTGGCGGCGGCGG
CGGCGGCTCTTACCCGTACGACGTCCCGGACTACGCTGGCTATCCCTATGATGTGCCCGATTATGCGTATCCTTACGATG
TTCCAGATTATGCCTAACCCGGGCATATGTAGAAAAGTTGTAACGTTAGTAAACGTAACACACGGGTATAATAGACCGAT
AGCGCTTTCCGGGGCGATTTTCCGTCTTTCTCTGCTGCTGT
>M18-6
CTCAGGACCCGACCCTCAGCGGGCGAGAGAGACTCCGACCAGAACCGCAGAGACGCGCGGAGAACCAGAGAAAAAACACC
GGAAACTCGGTCCCGGGGAAGCGAAGAGGAAATGGTCACGCGATATCTCAGCGCAACGCGGAAGCGGGAGACTGCTAGCA
AGGGCTCGGGCTCGACCCAGCTGTACCCATACGATGTTCCAGATTACGCTGGCTATCCCTATGACGTCCCGGACTATGCA
GGATCCTATCCATATGACGTTCCAGATTACGCTGGATTAATTAAATCGGGGCGCGCCGGCTCTGGCGGCGGCGGCGGCGG
CTCTTACCCGTACGACGTCCCGGACTACGCTGGCTATCCCTATGATGTGCCCGATTATGCGTATCCTTACGATGTTCCAG
ATTATGCCTAACCCGGGCATATGTAGAAAAGTTGTAACGTTAGTAAACGTAACACACGGGTATAATAGAAGGCCGGGC
>li
CCGTTCTCGTGATTCCTTTTCGAGGCCCTTCGAGGGGACCACCCGACCCTCCAGCGGGCGAGAGAGACTCCGACCAGAACCGCAGAGACGCGCGGAGAACCAGAGAAAAAACACCGGAAACTCGGTCCCGGGGAAGCGAAGAGGAAATGGTCACGCGATATCTCAGCGCAACGCGGAAGCGGGAGACT
