# Supplementary material for: Functional Characterization of 17 Protein Serine/Threonine Phosphatases in Toxoplasma gondii Using CRISPR-Cas9 System
Source: Front Cell Dev Biol. 2022 Jan 10;9:738794. doi: 10.3389/fcell.2021.738794 (PMC8785970; doi:10.3389/fcell.2021.738794)
Supplement: Supplementary file 1 [file DataSheet3.ZIP › Others/HA-Sequencing/M3F-HA.txt]

>M3F-1
TTTGCTGCATTTCTCTCGCCCTCTATTTGCTATACCGCGACATCTTCGCACAACTCTGCATCTCCGTTCGTTCGTCCTCA
CCGCAGAATTCTTTGAGGCTCGGCATCTTTATGAAGTGCGTCCACAAACTGATGAGCGGGCGAACTGCGAGTCGCACCAG
ACCACAGCTTCTATAACGTCTAAGAGAAAGTCTAACTTCTGTTGCTCTGACTTGCATTGCGTGCATGATAACTTGATATG
GCAGTTTTTTTGGATCTTGACGATTTCTTATTTGGGATTACCTTATATTCATATGCAGGAACGGTACACACTGAAGATTG
GTCACACCGACTACAGACGGAGAACAAAAACTTTTTCCTGCCACTGTTTGCTAGCAAGGGCTCGGGCTCGACCCAGCTGT
ACCCATACGATGTTCCAGATTACGCTGGCTATCCCTATGACGTCCCGGACTATGCAGGATCCTATCCATATGACGTTCCA
GATTACGCTGGATTAATTAAATCGGGGCGCGCCGGCTCTGGCGGCGGCGGCGGCGGCTCTTACCCGTACGACGTCCCGGA
CTACGCTGGCTATCCCTATGATGTGCCCGATTATGCGTATCCTTACGATGTTCCAGATTATGCCTAACCCGGGCATATGT
AGAAAAGTTGTAACGTTAGTAAACGTAACACACGGGTATAATAGACCACCCCTATGACGCG
>M3F-2
CTGCTTGCATTTCTCTCGCCCTCTATTTGCTATACCGCGACATCTTCGCACAACTCTGCATCTCCGTTCGTTCGTCCTCA
CCGCAGAATTCTTTGAGGCTCGGCATCTTTATGAAGTGCGTCCACAAACTGATGAGCGGGCGAACTGCGAGTCGCACCAG
ACCACAGCTTCTATAACGTCTAAGAGAAAGTCTAACTTCTGTTGCTCTGACTTGCATTGCGTGCATGATAACTTGATATG
GCAGTTTTTTTGGATCTTGACGATTTCTTATTTGGGATTACCTTATATTCATATGCAGGAACGGTACACACTGAAGATTG
GTCACACCGACTACAGACGGAGAACAAAAACTTTTTCCTGCCACTGTTTGCTAGCAAGGGCTCGGGCTCGACCCAGCTGT
ACCCATACGATGTTCCAGATTACGCTGGCTATCCCTATGACGTCCCGGACTATGCAGGATCCTATCCATATGACGTTCCA
GATTACGCTGGATTAATTAAATCGGGGCGCGCCGGCTCTGGCGGCGGCGGCGGCGGCTCTTACCCGTACGACGTCCCGGA
CTACGCTGGCTATCCCTATGATGTGCCCGATTATGCGTATCCTTACGATGTTCCAGATTATGCCTAACCCGGGCATATGT
AGAAAAGTTGTAACGTTAGTAAACGTAACACACGGGTTATAATAGAACTCCCCCCACCC
>li
ACTCAGTCTGCCTATCCTCACTTTTGCGCATTCTTTGCTTGCCATTTCATCTCGCCCTCTATTTGCTATACCGCGACATCTTCGCACAACTCTGCATCTCCGTTCGTTCGTCCTCACCGCAGAATTCTTTGAGGCTCGGCATCTTTATGAAGTGCGTCCACAAACTGATGAGCGGGCGAACTGCGAGTCGCACCAGACCACAGCTTCTATAACGTCTAAGAGAAAGTCTAACTTCTGTTGCTCTGACTTGCATTGCGTGCATGATAACTTGATATGGCAGTTTTTTTGGATCTTGACGATTTCTTATTTGGGATTACCTTATATTCATATGCAGGAACGGTACACACTGAAGATTGGTCACACCGACTACAGACGGAGAACAAAAACTTTTTCCTGCCACTGTTT
