# Supplementary material for: Functional Characterization of 17 Protein Serine/Threonine Phosphatases in Toxoplasma gondii Using CRISPR-Cas9 System
Source: Front Cell Dev Biol. 2022 Jan 10;9:738794. doi: 10.3389/fcell.2021.738794 (PMC8785970; doi:10.3389/fcell.2021.738794)
Supplement: Supplementary file 1 [file DataSheet3.ZIP › Others/HA-Sequencing/M5A-HA.txt]

>M5A-2
GGGACGAGAGTAACGGAGGGTGGGGTGTCTGTGGCTTCTCACTCGCAAGCCGAAATCATCGGATTATATCATGTCTGTTC
CGGAACTACGTCCAGGTTCAGAAGGCATGCGATGCGATCGCCAGAGAAGCATGGAAGCGTTGGATTGATGAGGAGCACAA
CGTCGTCGACGATATTACTGTCCTCGTTATCTACTTCCCTGCTAGCAAGGGCTCGGGCTCGACCCAGCTGTACCCATACG
ATGTTCCAGATTACGCTGGCTATCCCTATGACGTCCCGGACTATGCAGGATCCTATCCATATGACGTTCCAGATTACGCT
GGATTAATTAAATCGGGGCGCGCCGGCTCTGGCGGCGGCGGCGGCGGCTCTTACCCGTACGACGTCCCGGACTACGCTGG
CTATCCCTATGATGTGCCCGATTATGCGTATCCTTACGATGTTCCAGATTATGCCTAACCCGGGCATATGTAGAAAAGTT
GTAACGTTAGTAAACGTAACACCGGGTAAATAATAGAATCCGGGG
>li
AGACTTGACGGTTCATACGGCCGGCAGATGAAGACAGCAAGAGTAAACGGAGGGATGGGGTGTCTGTGGCTTCTCACTCGCAAGCCGAAATCATCGGATTATATCATGTCTGTTCCGGAACTACGTCCAGGTTCAGAAGGCATGCGATGCGATCGCCAGAGAAGCATGGAAGCGTTGGATTGATGAGGAGCACAACGTCGTCGACGATATTACTGTCCTCGTTATCTACTTCCCT
