# Supplementary material for: Functional Characterization of 17 Protein Serine/Threonine Phosphatases in Toxoplasma gondii Using CRISPR-Cas9 System
Source: Front Cell Dev Biol. 2022 Jan 10;9:738794. doi: 10.3389/fcell.2021.738794 (PMC8785970; doi:10.3389/fcell.2021.738794)
Supplement: Supplementary file 1 [file DataSheet3.ZIP › Others/HA-Sequencing/M5B-HA.txt]

>M5B-1
GCGGGTGCTTCGACGGATATTTCAGACATCGATCTGCTAGAGGATCGGGACGAAGTTGTGATCATGTGCACGGACGGGGT
GTGGGAGTTTATGACTCCAGATGAAGTGGTTGATATAGTCAGCCGCTATAGCATATATCAGGTATGTTCTGAATTTGAGA
TGTCGGTGCGTGATCTTTGGCCTACCGTGAACCACGTTCGCCTTCTCCAGGAAGCTGTGTTAATACGCAGCCGTCACCCT
GTGTGACGCCCGTGCTTGTCCTGTGGCTGCAGGCCGACGAAGCTGCCCAAGAACTTAGTCGTGAAGCGTGGAAGCGCTGG
TTAGAGCAGGACGGTCATTCTGTTGATGACATAACCGTCCAGATCATCCACCTTTTCCCTCCTGCTGAAGAAAAGCATCC
GCGATGGAGCGCTAGCAAGGGCTCGGGCTCGACCCAGCTGTACCCATACGATGTTCCAGATTACGCTGGCTATCCCTATG
ACGTCCCGGACTATGCAGGATCCTATCCATATGACGTTCCAGATTACGCTGGATTAATTAAATCGGGGCGCGCCGGCTCT
GGCGGCGGCGGCGGCGGCTCTTACCCGTACGACGTCCCGGACTACGCTGGCTATCCCTATGATGTGCCCGATTATGCGTA
TCCTTACGATGTTCCAGATTATGCCTAACCCGGGCATATGTAGAAAAGTTGTAACGTTAGTAAACGTAACACCGGGTTAT
AAAATAAAAAAGG
>M5B-2
CGGGTTGCTTCGACCGGATATTTCAGACATCGATCTGCTAGAGGATCGGGACGAAGTTGTGATCATGTGCACGGACGGGG
TGTGGGAGTTTATGACTCCAGATGAAGTGGTTGATATAGTCAGCCGCTATAGCATATATCAGGTATGTTCTGAATTTGAG
ATGTCGGTGCGTGATCTTTGGCCTACCGTGAACCACGTTCGCCTTCTCCAGGAAGCTGTGTTAATACGCAGCCGTCACCC
TGTGTGACGCCCGTGCTTGTCCTGTGGCTGCAGGCCGACGAAGCTGCCCAAGAACTTAGTCGTGAAGCGTGGAAGCGCTG
GTTAGAGCAGGACGGTCATTCTGTTGATGACATAACCGTCCAGATCATCCACCTTTTCCCTCCTGCTGAAGAAAAGCATC
CGCGATGGAGCGCTAGCAAGGGCTCGGGCTCGACCCAGCTGTACCCATACGATGTTCCAGATTACGCTGGCTATCCCTAT
GACGTCCCGGACTATGCAGGATCCTATCCATATGACGTTCCAGATTACGCTGGATTAATTAAATCGGGGCGCGCCGGCTC
TGGCGGCGGCGGCGGCGGCTCTTACCCGTACGACGTCCCGGACTACGCTGGCTATCCCTATGATGTGCCCGATTATGCGT
ATCCTTACGATGTTCCAGATTATGCCTAACCCGGGCATATGTAGAAAAGTTGTAACGTTAGTAAACGTAACACACGGGTT
ATAATAGAAAAAAATTATAT
>M5B-5
GGGGTACTTCGAGCGGATATTTCAGACATCGATCTGCTAGAGGATCGGGACGAAGTTGTGATCATGTGCACGGACGGGGT
GTGGGAGTTTATGACTCCAGATGAAGTGGTTGATATAGTCAGCCGCTATAGCATATATCAGGTATGTTCTGAATTTGAGA
TGTCGGTGCGTGATCTTTGGCCTACCGTGAACCACGTTCGCCTTCTCCAGGAAGCTGTGTTAATACGCAGCCGTCACCCT
GTGTGACGCCCGTGCTTGTCCTGTGGCTGCAGGCCGACGAAGCTGCCCAAGAACTTAGTCGTGAAGCGTGGAAGCGCTGG
TTAGAGCAGGACGGTCATTCTGTTGATGACATAACCGTCCAGATCATCCACCTTTTCCCTCCTGCTGAAGAAAAGCATCC
GCGATGGAGCGCTAGCAAGGGCTCGGGCTCGACCCAGCTGTACCCATACGATGTTCCAGATTACGCTGGCTATCCCTATG
ACGTCCCGGACTATGCAGGATCCTATCCATATGACGTTCCAGATTACGCTGGATTAATTAAATCGGGGCGCGCCGGCTCT
GGCGGCGGCGGCGGCGGCTCTTACCCGTACGACGTCCCGGACTACGCTGGCTATCCCTATGATGTGCCCGATTATGCGTA
TCCTTACGATGTTCCAGATTATGCCTAACCCGGGCATATGTAGAAAAGTTGTAACGTTAGTAAACGAACACCGGGGTAAA
TAATAGGACCC
>li
ATCCATAGGCGACTCCATGGGTCACTGCGCCGGGGTGACTTCCGAACCGGATATTTCAGACATCGATCTGCTAGAGGATCGGGACGAAGTTGTGATCATGTGCACGGACGGGGTGTGGGAGTTTATGACTCCAGATGAAGTGGTTGATATAGTCAGCCGCTATAGCATATATCAGGTATGTTCTGAATTTGAGATGTCGGTGCGTGATCTTTGGCCTACCGTGAACCACGTTCGCCTTCTCCAGGAAGCTGTGTTAATACGCAGCCGTCACCCTGTGTGACGCCCGTGCTTGTCCTGTGGCTGCAGGCCGACGAAGCTGCCCAAGAACTTAGTCGTGAAGCGTGGAAGCGCTGGTTAGAGCAGGACGGTCATTCTGTTGATGACATAACCGTCCAGATCATCCACCTTTTCCCTCCTGCTGAAGAAAAGCATCCGCGATGGAGC
