# Supplementary material for: Functional Characterization of 17 Protein Serine/Threonine Phosphatases in Toxoplasma gondii Using CRISPR-Cas9 System
Source: Front Cell Dev Biol. 2022 Jan 10;9:738794. doi: 10.3389/fcell.2021.738794 (PMC8785970; doi:10.3389/fcell.2021.738794)
Supplement: Supplementary file 1 [file DataSheet3.ZIP › Others/HA-Sequencing/M8-HA.txt]

>M8-1
AGCTTTAGACGGAGGCCTGTTTGAAGGGTGGTCACAAAGCGATTGACTTTTCCCACCGTGAGAGCCGCTATTGGCTGTGT
TCTTTGCGTCTGTCTTGGCAGCTTGGTGAAGACGGTTCTGCAAAGAGCCGCTGACGAGCGGGCGATTTCAGTGGATGAAA
TGAGAGCTCAAGAGCCGAAGCAGAGAAGAAGAACTTATGACGACACGACAGCGGTGGTCGTGCTGCTGGGCCAGGACTGG
AGACCGAGGCCAGCTGCCACGAAGGAGCGTCGGGCTAGCAAGGGCTCGGGCTCGACCCAGCTGTACCCATACGATGTTCC
AGATTACGCTGGCTATCCCTATGACGTCCCGGACTATGCAGGATCCTATCCATATGACGTTCCAGATTACGCTGGATTAA
TTAAATCGGGGCGCGCCGGCTCTGGCGGCGGCGGCGGCGGCTCTTACCCGTACGACGTCCCGGACTACGCTGGCTATCCC
TATGATGTGCCCGATTATGCGTATCCTTACGATGTTCCAGATTATGCCTAACCCGGGCATATGTAGAAAAGTTGTAACGT
TAGTAAACGTAACACACGGGTATAATAGAAGGGGGGGGGGGGG
>M8-2
GATTTTAAACGGAGGCCTGTTTGAAGGGTGGTCACAAAGCGATTGACTTTTCCCACCGTGAGAGCCGCTATTGGCTGTGT
TCTTTGCGTCTGTCTTGGCAGCTTGGTGAAGACGGTTCTGCAAAGAGCCGCTGACGAGCGGGCGATTTCAGTGGATGAAA
TGAGAGCTCAAGAGCCGAAGCAGAGAAGAAGAACTTATGACGACACGACAGCGGTGGTCGTGCTGCTGGGCCAGGACTGG
AGACCGAGGCCAGCTGCCACGAAGGAGCGTCGGGCTAGCAAGGGCTCGGGCTCGACCCAGCTGTACCCATACGATGTTCC
AGATTACGCTGGCTATCCCTATGACGTCCCGGACTATGCAGGATCCTATCCATATGACGTTCCAGATTACGCTGGATTAA
TTAAATCGGGGCGCGCCGGCTCTGGCGGCGGCGGCGGCGGCTCTTACCCGTACGACGTCCCGGACTACGCTGGCTATCCC
TATGATGTGCCCGATTATGCGTATCCTTACGATGTTCCAGATTATGCCTAACCCGGGCATATGTAGAAAAGTTGTAACGT
TAGTAAACGTAACACACGGGTATAATAGAAGTTTTTTTTTTATTT
>M8-4
CTTTGGACGGAGGCCTGTTTGAAGGGTGGTCACAAAGCGATTGACTTTTCCCACCGTGAGAGCCGCTATTGGCTGTGTTC
TTTGCGTCTGTCTTGGCAGCTTGGTGAAGACGGTTCTGCAAAGAGCCGCTGACGAGCGGGCGATTTCAGTGGATGAAATG
AGAGCTCAAGAGCCGAAGCAGAGAAGAAGAACTTATGACGACACGACAGCGGTGGTCGTGCTGCTGGGCCAGGACTGGAG
ACCGAGGCCAGCTGCCACGAAGGAGCGTCGGGCTAGCAAGGGCTCGGGCTCGACCCAGCTGTACCCATACGATGTTCCAG
ATTACGCTGGCTATCCCTATGACGTCCCGGACTATGCAGGATCCTATCCATATGACGTTCCAGATTACGCTGGATTAATT
AAATCGGGGCGCGCCGGCTCTGGCGGCGGCGGCGGCGGCTCTTACCCGTACGACGTCCCGGACTACGCTGGCTATCCCTA
TGATGTGCCCGATTATGCGTATCCTTACGATGTTCCAGATTATGCCTAACCCGGGCATATGTAGAAAAGTTGTAACGTTA
GTAAACGTAACACACGGGTATAATAGAGGGGTTTTTGGGTCG
>li
CTTAACGGTGCGATGGTTTCTTTCACTCTGTTGCACTTTAGACGGAGGCCCTGTTTGAAAGGGTGGTCACAAAGCGATTGACTTTTCCCACCGTGAGAGCCGCTATTGGCTGTGTTCTTTGCGTCTGTCTTGGCAGCTTGGTGAAGACGGTTCTGCAAAGAGCCGCTGACGAGCGGGCGATTTCAGTGGATGAAATGAGAGCTCAAGAGCCGAAGCAGAGAAGAAGAACTTATGACGACACGACAGCGGTGGTCGTGCTGCTGGGCCAGGACTGGAGACCGAGGCCAGCTGCCACGAAGGAGCGTCGG
