# Supplementary material for: Functional Characterization of 17 Protein Serine/Threonine Phosphatases in Toxoplasma gondii Using CRISPR-Cas9 System
Source: Front Cell Dev Biol. 2022 Jan 10;9:738794. doi: 10.3389/fcell.2021.738794 (PMC8785970; doi:10.3389/fcell.2021.738794)
Supplement: Supplementary file 1 [file DataSheet3.ZIP › Others/HA-Sequencing/M9-HA.txt]

>M9-1
AGATGTGGACTTCCTGGAGGTCCCGTGACTCTCGTTTTACTATGTGCCTTCCTCATGCCGAATCACTGTTTGGGTCTTTG
CTCGCGCGGCACATGTTATTTCATCTTTTGCCGTTCCTCTGTCTGCTGTCTGCGTGTTCTGTACAGGATAATCTGACAGC
GATCGCCCTTGTGTTTGATCACGCTAGCAAGGGCTCGGGCTCGACCCAGCTGTACCCATACGATGTTCCAGATTACGCTG
GCTATCCCTATGACGTCCCGGACTATGCAGGATCCTATCCATATGACGTTCCAGATTACGCTGGATTAATTAAATCGGGG
CGCGCCGGCTCTGGCGGCGGCGGCGGCGGCTCTTACCCGTACGACGTCCCGGACTACGCTGGCTATCCCTATGATGTGCC
CGATTATGCGTATCCTTACGATGTTCCAGATTATGCCTAACCCGGGCATATGTAGAAAAGT
>M9-2
GGTATGTGGACTTCCTGGAGGTCCCGTGACTCTCGTTTTACTATGTGCCTTCCTCATGCCGAATCACTGTTTGGGTCTTT
GCTCGCGCGGCACATGTTATTTCATCTTTTGCCGTTCCTCTGTCTGCTGTCTGCGTGTTCTGTACAGGATAATCTGACAG
CGATCGCCCTTGTGTTTGATCACGCTAGCAAGGGCTCGGGCTCGACCCAGCTGTACCCATACGATGTTCCAGATTACGCT
GGCTATCCCTATGACGTCCCGGACTATGCAGGATCCTATCCATATGACGTTCCAGATTACGCTGGATTAATTAAATCGGG
GCGCGCCGGCTCTGGCGGCGGCGGCGGCGGCTCTTACCCGTACGACGTCCCGGACTACGCTGGCTATCCCTATGATGTGC
CCGATTATGCGTATCCTTACGATGTTCCAGATTATGCCTAACCCGGGCATATGTAGAAAAGTTGTAACGTTAGTAAACGT
AACACACGGGCTATAATAGA
>M9-3
TCGGTGTGTGTACTTCCTGGAGGTCCCGTGACTCTCGTTTTACTATGTGCCTTCCTCATGCCGAATCACTGTTTGGGTCT
TTGCTCGCGCGGCACATGTTATTTCATCTTTTGCCGTTCCTCTGTCTGCTGTCTGCGTGTTCTGTACAGGATAATCTGAC
AGCGATCGCCCTTGTGTTTGATCACGCTAGCAAGGGCTCGGGCTCGACCCAGCTGTACCCATACGATGTTCCAGATTACG
CTGGCTATCCCTATGACGTCCCGGACTATGCAGGATCCTATCCATATGACGTTCCAGATTACGCTGGATTAATTAAATCG
GGGCGCGCCGGCTCTGGCGGCGGCGGCGGCGGCTCTTACCCGTACGACGTCCCGGACTACGCTGGCTATCCCTATGATGT
GCCCGATTATGCGTATCCTTACGATGTTCCAGATTATGCCTAACCCGGGCATATGTAGAAAAGTTGTAACGTTAGTAAAC
GTAACACACGGGTATAATAGAAGGGCCGGGGGGCGG
>M9-4
CGCTGTGTGACTTCCTGGAGGTCCCGTGACTCTCGTTTTACTATGTGCCTTCCTCATGCCGAATCACTGTTTGGGTCTTT
GCTCGCGCGGCACATGTTATTTCATCTTTTGCCGTTCCTCTGTCTGCTGTCTGCGTGTTCTGTACAGGATAATCTGACAG
CGATCGCCCTTGTGTTTGATCACGCTAGCAAGGGCTCGGGCTCGACCCAGCTGTACCCATACGATGTTCCAGATTACGCT
GGCTATCCCTATGACGTCCCGGACTATGCAGGATCCTATCCATATGACGTTCCAGATTACGCTGGATTAATTAAATCGGG
GCGCGCCGGCTCTGGCGGCGGCGGCGGCGGCTCTTACCCGTACGACGTCCCGGACTACGCTGGCTATCCCTATGATGTGC
CCGATTATGCGTATCCTTACGATGTTCCAGATTATGCCTAACCCGGGCATATGTAGAAAAGTTGTAACGTTAGTAAACGT
AACACACGGGTATAATAGAA
>li
CCTACCAGTTCCTCACTTCCCTCACTGTTTTGCCGTTGTTGTGTACTTCCTGGAAGGTCCCGTGACTCTCGTTTTACTATGTGCCTTCCTCATGCCGAATCACTGTTTGGGTCTTTGCTCGCGCGGCACATGTTATTTCATCTTTTGCCGTTCCTCTGTCTGCTGTCTGCGTGTTCTGTACAGGATAATCTGACAGCGATCGCCCTTGTGTTTGATCAC
