# Supplementary material for: Functional Characterization of 17 Protein Serine/Threonine Phosphatases in Toxoplasma gondii Using CRISPR-Cas9 System
Source: Front Cell Dev Biol. 2022 Jan 10;9:738794. doi: 10.3389/fcell.2021.738794 (PMC8785970; doi:10.3389/fcell.2021.738794)
Supplement: Supplementary file 1 [file DataSheet3.ZIP › Others/HA-Sequencing/PP5-HA.txt]

>PP5-1
TATTTATATATATTTATATACATGTATGTTTTTCGCTCTGTTTCGATGTGTTGTTCGTTAAATATACGTTTTTGTCGGTG
TTCAGTTTGTATGTTGTGTTTGCGACTGCGTGCATTCGTCGATCGGTGGGCGTCCGAACGCTTTTCTTTTTGTGAACAGG
GAAGCCTCGGTTTTTTCTGGATTTCTGTTTTTTTCTAGGCTGGACGGAAAGACACTGACCCCGAAGTACACGCAGTTCGA
GGCGGTGCCTCATCCAGCGACGCGACCAATGCAATACGCGAATCCCATGCTCAGCTTCATGGCTAGCAAGGGCTCGGGCT
CGACCCAGCTGTACCCATACGATGTTCCAGATTACGCTGGCTATCCCTATGACGTCCCGGACTATGCAGGATCCTATCCA
TATGACGTTCCAGATTACGCTGGATTAATTAAATCGGGGCGCGCCGGCTCTGGCGGCGGCGGCGGCGGCTCTTACCCGTA
CGACGTCCCGGACTACGCTGGCTATCCCTATGATGTGCCCGATTATGCGTATCCTTACGATGTTCCAGATTATGCCTAAC
CCGGGCATATGTAGAAAAGTTGTAACGTTAGTAAACGTAACACACGGGTTATAATAGAATAAGGTATT
>PP5-2
GTTATTTATATATATTTATATACATGTATGTTTTTCGCTCTGTTTCGATGTGTTGTTCGTTAAATATACGTTTTTGTCGG
TGTTCAGTTTGTATGTTGTGTTTGCGACTGCGTGCATTCGTCGATCGGTGGGCGTCCGAACGCTTTTCTTTTTGTGAACA
GGGAAGCCTCGGTTTTTTCTGGATTTCTGTTTTTTTCTAGGCTGGACGGAAAGACACTGACCCCGAAGTACACGCAGTTC
GAGGCGGTGCCTCATCCAGCGACGCGACCAATGCAATACGCGAATCCCATGCTCAGCTTCATGGCTAGCAAGGGCTCGGG
CTCGACCCAGCTGTACCCATACGATGTTCCAGATTACGCTGGCTATCCCTATGACGTCCCGGACTATGCAGGATCCTATC
CATATGACGTTCCAGATTACGCTGGATTAATTAAATCGGGGCGCGCCGGCTCTGGCGGCGGCGGCGGCGGCTCTTACCCG
TACGACGTCCCGGACTACGCTGGCTATCCCTATGATGTGCCCGATTATGCGTATCCTTACGATGTTCCAGATTATGCCTA
ACCCGGGCATATGTAGAAAAGTTGTAACGTTAGTAAACGTAACACACGGGTATAATAGAATTGGGTGGTCCTCT
>PP5-3
TAATTATTTATATATATTTATATACATGTATGTTTTTCGCTCTGTTTCGATGTGTTGTTCGTTAAATATACGTTTTTGTC
GGTGTTCAGTTTGTATGTTGTGTTTGCGACTGCGTGCATTCGTCGATCGGTGGGCGTCCGAACGCTTTTCTTTTTGTGAA
CAGGGAAGCCTCGGTTTTTTCTGGATTTCTGTTTTTTTCTAGGCTGGACGGAAAGACACTGACCCCGAAGTACACGCAGT
TCGAGGCGGTGCCTCATCCAGCGACGCGACCAATGCAATACGCGAATCCCATGCTCAGCTTCATGGCTAGCAAGGGCTCG
GGCTCGACCCAGCTGTACCCATACGATGTTCCAGATTACGCTGGCTATCCCTATGACGTCCCGGACTATGCAGGATCCTA
TCCATATGACGTTCCAGATTACGCTGGATTAATTAAATCGGGGCGCGCCGGCTCTGGCGGCGGCGGCGGCGGCTCTTACC
CGTACGACGTCCCGGACTACGCTGGCTATCCCTATGATGTGCCCGATTATGCGTATCCTTACGATGTTCCAGATTATGCC
TAACCCGGGCATATGTAGAAAAGTTGTAACGTTAGTAAACGTAACACACGGGTATAATAGAATTTTGTTATTGTTTTTT
>PP5-4
GAAAATTTTATATATATTTATATACATGTATGTTTTTCGCTCTGTTTCGATGTGTTGTTCGTTAAATATACGTTTTTGTC
GGTGTTCAGTTTGTATGTTGTGTTTGCGACTGCGTGCATTCGTCGATCGGTGGGCGTCCGAACGCTTTTCTTTTTGTGAA
CAGGGAAGCCTCGGTTTTTTCTGGATTTCTGTTTTTTTCTAGGCTGGACGGAAAGACACTGACCCCGAAGTACACGCAGT
TCGAGGCGGTGCCTCATCCAGCGACGCGACCAATGCAATACGCGAATCCCATGCTCAGCTTCATGGCTAGCAAGGGCTCG
GGCTCGACCCAGCTGTACCCATACGATGTTCCAGATTACGCTGGCTATCCCTATGACGTCCCGGACTATGCAGGATCCTA
TCCATATGACGTTCCAGATTACGCTGGATTAATTAAATCGGGGCGCGCCGGCTCTGGCGGCGGCGGCGGCGGCTCTTACC
CGTACGACGTCCCGGACTACGCTGGCTATCCCTATGATGTGCCCGATTATGCGTATCCTTACGATGTTCCAGATTATGCC
TAACCCGGGCATATGTAGAAAAGTTGTAACGTTAGTAAACGTAACACACGGGTATAATAGAACTAGGAATTCTTT
>li
AAGCATTGTCCTTCCTACCTGCGTCTATCTATTTATATATATTTATATATATTTATATACATGTATGTTTTTCGCTCTGTTTCGATGTGTTGTTCGTTAAATATACGTTTTTGTCGGTGTTCAGTTTGTATGTTGTGTTTGCGACTGCGTGCATTCGTCGATCGGTGGGCGTCCGAACGCTTTTCTTTTTGTGAACAGGGAAGCCTCGGTTTTTTCTGGATTTCTGTTTTTTTCTAGGCTGGACGGAAAGACACTGACCCCGAAGTACACGCAGTTCGAGGCGGTGCCTCATCCAGCGACGCGACCAATGCAATACGCGAATCCCATGCTCAGCTTCATG
