# Supplementary material for: Functional Characterization of 17 Protein Serine/Threonine Phosphatases in Toxoplasma gondii Using CRISPR-Cas9 System
Source: Front Cell Dev Biol. 2022 Jan 10;9:738794. doi: 10.3389/fcell.2021.738794 (PMC8785970; doi:10.3389/fcell.2021.738794)
Supplement: Supplementary file 1 [file DataSheet3.ZIP › Others/HA-Sequencing/PP7-HA.txt]

>PP7-1
TTGCTTCCGACGCCTCTGACGGAGGACAGATTGACCAACTTGTGAACACGATGGATTTAAACAACGAGGGCATGGTGGAG
TACGAGGAATTTCTGGATTCCTTTTCTCCAGTGGATACTTTCTTTTTGCAGCCTGGAGGCGAAGACGAGCCTAGCAAGAC
TTCGAATGGTCCTCAGAACGGGAAAGAGACCCTGGAGGAAACAGACGCGAGTCCGACAGACAACGAAGTCGCGTCGAACT
CGAGGCGATTCACCCTGTCGAGCACCTTGTCGCAATCAGCGGCTAGCAAGGGCTCGGGCTCGACCCAGCTGTACCCATAC
GATGTTCCAGATTACGCTGGCTATCCCTATGACGTCCCGGACTATGCAGGATCCTATCCATATGACGTTCCAGATTACGC
TGGATTAATTAAATCGGGGCGCGCCGGCTCTGGCGGCGGCGGCGGCGGCTCTTACCCGTACGACGTCCCGGACTACGCTG
GCTATCCCTATGATGTGCCCGATTATGCGTATCCTTACGATGTTCCAGATTATGCCTAACCCGGGCATATGTAGAAAAGT
TGTAACGTTAGTAAACGTAACACACGGGTAATAATAGAATCACTG
>PP7-2
TGTCTTAGGTCGCTCTGACGGAGGACAGATTGACCAACTTGTGAACACGATGGATTTAAACAACGAGGGCATGGTGGAGT
ACGAGGAATTTCTGGATTCCTTTTCTCCAGTGGATACTTTCTTTTTGCAGCCTGGAGGCGAAGACGAGCCTAGCAAGACT
TCGAATGGTCCTCAGAACGGGAAAGAGACCCTGGAGGAAACAGACGCGAGTCCGACAGACAACGAAGTCGCGTCGAACTC
GAGGCGATTCACCCTGTCGAGCACCTTGTCGCAATCAGCGGCTAGCAAGGGCTCGGGCTCGACCCAGCTGTACCCATACG
ATGTTCCAGATTACGCTGGCTATCCCTATGACGTCCCGGACTATGCAGGATCCTATCCATATGACGTTCCAGATTACGCT
GGATTAATTAAATCGGGGCGCGCCGGCTCTGGCGGCGGCGGCGGCGGCTCTTACCCGTACGACGTCCCGGACTACGCTGG
CTATCCCTATGATGTGCCCGATTATGCGTATCCTTACGATGTTCCAGATTATGCCTAACCCGGGCATATGTAGAAAAGTT
GTAACGTTAGTAAACGTAACACACGGGTTATAATAGAATCCTTTTTTA
>PP7-3
TGTCTTTCTGTCGCCTCTGACGGAGGACAGATTGACCAACTTGTGAACACGATGGATTTAAACAACGAGGGCATGGTGGA
GTACGAGGAATTTCTGGATTCCTTTTCTCCAGTGGATACTTTCTTTTTGCAGCCTGGAGGCGAAGACGAGCCTAGCAAGA
CTTCGAATGGTCCTCAGAACGGGAAAGAGACCCTGGAGGAAACAGACGCGAGTCCGACAGACAACGAAGTCGCGTCGAAC
TCGAGGCGATTCACCCTGTCGAGCACCTTGTCGCAATCAGCGGCTAGCAAGGGCTCGGGCTCGACCCAGCTGTACCCATA
CGATGTTCCAGATTACGCTGGCTATCCCTATGACGTCCCGGACTATGCAGGATCCTATCCATATGACGTTCCAGATTACG
CTGGATTAATTAAATCGGGGCGCGCCGGCTCTGGCGGCGGCGGCGGCGGCTCTTACCCGTACGACGTCCCGGACTACGCT
GGCTATCCCTATGATGTGCCCGATTATGCGTATCCTTACGATGTTCCAGATTATGCCTAACCCGGGCATATGTAGAAAAG
TTGTAACGTTAGTAAACGTAACACACGGGTATAATAGAAAAAAAAAAAGAA
>PP7-4
CGGACTACGGTCGCCTCTGACGGAGGACAGATTGACCAACTTGTGAACACGATGGATTTAAACAACGAGGGCATGGTGGA
GTACGAGGAATTTCTGGATTCCTTTTCTCCAGTGGATACTTTCTTTTTGCAGCCTGGAGGCGAAGACGAGCCTAGCAAGA
CTTCGAATGGTCCTCAGAACGGGAAAGAGACCCTGGAGGAAACAGACGCGAGTCCGACAGACAACGAAGTCGCGTCGAAC
TCGAGGCGATTCACCCTGTCGAGCACCTTGTCGCAATCAGCGGCTAGCAAGGGCTCGGGCTCGACCCAGCTGTACCCATA
CGATGTTCCAGATTACGCTGGCTATCCCTATGACGTCCCGGACTATGCAGGATCCTATCCATATGACGTTCCAGATTACG
CTGGATTAATTAAATCGGGGCGCGCCGGCTCTGGCGGCGGCGGCGGCTCTTACCCGTACGACGTCCCGGACTACGCTGGC
TATCCCTATGATGTGCCCGATTATGCGTATCCTTACGATGTTCCAGATTATGCCTAACCCGGGCATATGTAGAAAAGTTG
TAACGTTAGTAAACGTAACACACGGGTATAATAGAATTTTTTTTATAGAT
>li
AGTGTGGCTGTGGTGATTTTTGTGCATCTTTTGTCTTTCAGGGCGCCTCTGACGGAGGAACAGATTGACCAACTTGTGAACACGATGGATTTAAACAACGAGGGCATGGTGGAGTACGAGGAATTTCTGGATTCCTTTTCTCCAGTGGATACTTTCTTTTTGCAGCCTGGAGGCGAAGACGAGCCTAGCAAGACTTCGAATGGTCCTCAGAACGGGAAAGAGACCCTGGAGGAAACAGACGCGAGTCCGACAGACAACGAAGTCGCGTCGAACTCGAGGCGATTCACCCTGTCGAGCACCTTGTCGCAATCAGCG
