# Supplementary material for: Functional Characterization of 17 Protein Serine/Threonine Phosphatases in Toxoplasma gondii Using CRISPR-Cas9 System
Source: Front Cell Dev Biol. 2022 Jan 10;9:738794. doi: 10.3389/fcell.2021.738794 (PMC8785970; doi:10.3389/fcell.2021.738794)
Supplement: Supplementary file 1 [file DataSheet3.ZIP › Others/HA-Sequencing/SLP-HA.txt]

>SLP-1
CAGGGGTACAGGACTCTGAGAAATGGTCATTGGCCATACAGTGCAGGAATCTGGCAATATTGAGGTATACTGTGGTGGGA
GGCTCCTCCTGATCGACACAGGAGTCAGCCGGTACGTAGCTGATTCGCCTAGGATGCTCGAAATCCGCGATGGTAGCTTT
TTTGAATGGAGACTTGACATTTCGAAGCAGGGCACTGACAGTGAGCCCAACGTCCGTGGGAGTAAGAGGCAGTTGAATAT
CCCACCTTTGAAAAACTCGACAGACATAACGACTACAAACACTGACGACGGCGGGAGTTGCGGCGAAGAGAACTCAAATG
GGAGCTCTCGCGGAGATGAGCTAGCTAGCAAGGGCTCGGGCTCGACCCAGCTGTACCCATACGATGTTCCAGATTACGCT
GGCTATCCCTATGACGTCCCGGACTATGCAGGATCCTATCCATATGACGTTCCAGATTACGCTGGATTAATTAAATCGGG
GCGCGCCGGCTCTGGCGGCGGCGGCGGCGGCTCTTACCCGTACGACGTCCCGGACTACGCTGGCTATCCCTATGATGTGC
CCGATTATGCGTATCCTTACGATGTTCCAGATTATGCCTAACCCGGGCATATGTAGAAAAGTTGTAACGTTAGTAAACGT
AACACACGGGGTATAATAGAAACCGCTTGCCGGCG
>SLP-2
CTTGGGGTAACAGGACTCTGAGAAATGGTCATTGGCCATACAGTGCAGGAATCTGGCAATATTGAGGTATACTGTGGTGG
GAGGCTCCTCCTGATCGACACAGGAGTCAGCCGGTACGTAGCTGATTCGCCTAGGATGCTCGAAATCCGCGATGGTAGCT
TTTTTGAATGGAGACTTGACATTTCGAAGCAGGGCACTGACAGTGAGCCCAACGTCCGTGGGAGTAAGAGGCAGTTGAAT
ATCCCACCTTTGAAAAACTCGACAGACATAACGACTACAAACACTGACGACGGCGGGAGTTGCGGCGAAGAGAACTCAAA
TGGGAGCTCTCGCGGAGATGAGCTAGCTAGCAAGGGCTCGGGCTCGACCCAGCTGTACCCATACGATGTTCCAGATTACG
CTGGCTATCCCTATGACGTCCCGGACTATGCAGGATCCTATCCATATGACGTTCCAGATTACGCTGGATTAATTAAATCG
GGGCGCGCCGGCTCTGGCGGCGGCGGCGGCGGCTCTTACCCGTACGACGTCCCGGACTACGCTGGCTATCCCTATGATGT
GCCCGATTATGCGTATCCTTACGATGTTCCAGATTATGCCTAACCCGGGCATATGTAGAAAAGTTGTAACGTTAGTAAAC
GTAACACACGGGTTATAATAGACCCCCCCGACACCC
>SLP-3
CATGGGGTAATGGACTCTGAGATATGGTCATTGGCCATACAGTGCAGGAATCTGGCAATATTGAGGTATACTGTGGTGGG
AGGCTCCTCCTGATCGACACAGGAGTCAGCCGGTACGTAGCTGATTCGCCTAGGATGCTCGAAATCCGCGATGGTAGCTT
TTTTGAATGGAGACTTGACATTTCGAAGCAGGGCACTGACAGTGAGCCCAACGTCCGTGGGAGTAAGAGGCAGTTGAATA
TCCCACCTTTGAAAAACTCGACAGACATAACGACTACAAACACTGACGACGGCGGGAGTTGCGGCGAAGAGAACTCAAAT
GGGAGCTCTCGCGGAGATGAGCTAGCTAGCAAGGGCTCGGGCTCGACCCAGCTGTACCCATACGATGTTCCAGATTACGC
TGGCTATCCCTATGACGTCCCGGACTATGCAGGATCCTATCCATATGACGTTCCAGATTACGCTGGATTAATTAAATCGG
GGCGCGCCGGCTCTGGCGGCGGCGGCGGCGGCTCTTACCCGTACGACGTCCCGGACTACGCTGGCTATCCCTATGATGTG
CCCGATTATGCGTATCCTTACGATGTTCCAGATTATGCCTAACCCGGGCATATGTAGAAAAGTTGTAACGTTAGTAAACG
TAACACACGGGGTATAATAGACCCCGCCCGGGAAG
>SLP-4
CATTGGGGGAATGGACTCTGAGATATGGTCATTGGCCATACAGTGCAGGAATCTGGCAATATTGAGGTATACTGTGGTGG
GAGGCTCCTCCTGATCGACACAGGAGTCAGCCGGTACGTAGCTGATTCGCCTAGGATGCTCGAAATCCGCGATGGTAGCT
TTTTTGAATGGAGACTTGACATTTCGAAGCAGGGCACTGACAGTGAGCCCAACGTCCGTGGGAGTAAGAGGCAGTTGAAT
ATCCCACCTTTGAAAAACTCGACAGACATAACGACTACAAACACTGACGACGGCGGGAGTTGCGGCGAAGAGAACTCAAA
TGGGAGCTCTCGCGGAGATGAGCTAGCTAGCAAGGGCTCGGGCTCGACCCAGCTGTACCCATACGATGTTCCAGATTACG
CTGGCTATCCCTATGACGTCCCGGACTATGCAGGATCCTATCCATATGACGTTCCAGATTACGCTGGATTAATTAAATCG
GGGCGCGCCGGCTCTGGCGGCGGCGGCGGCGGCTCTTACCCGTACGACGTCCCGGACTACGCTGGCTATCCCTATGATGT
GCCCGATTATGCGTATCCTTACGATGTTCCAGATTATGCCTAACCCGGGCATATGTAGAAAAGTTGTAACGTTAGTAAAC
GTAACACACGGGGTATAATAGAAGGGGGTTGGAAGAA
>SLP-5
CTTTGGGTTCAGGACTCTGAGAATGGTCATTGGCCATACAGTGCAGGAATCTGGCAATATTGAGGTATACTGTGGTGGGA
GGCTCCTCCTGATCGACACAGGAGTCAGCCGGTACGTAGCTGATTCGCCTAGGATGCTCGAAATCCGCGATGGTAGCTTT
TTTGAATGGAGACTTGACATTTCGAAGCAGGGCACTGACAGTGAGCCCAACGTCCGTGGGAGTAAGAGGCAGTTGAATAT
CCCACCTTTGAAAAACTCGACAGACATAACGACTACAAACACTGACGACGGCGGGAGTTGCGGCGAAGAGAACTCAAATG
GGAGCTCTCGCGGAGATGAGCTATGAGTAGTAGGGGCTCGGGCTCGACCCAGCTGTACCCATACGATGTTCCAGATTACG
CTGGCTATCCCTATGACGTCCCGGACTATGCAGGATCCTATCCATATGACGTTCCAGATTACGCTGGATTAATTAAATCG
GGGCGCGCCGGCTCTGGCGGCGGCGGCGGCGGCTCTTACCCGTACGACGTCCCGGACTACGCTGGCTATCCCTATGATGT
GCCCGATTATGCGTATCCTTACGATGTTCCAGATTATGCCTAACCCGGGCATATGTAGAAAAGTTGTAACGTTAGTAAAC
GTAACACACGGGTATAATAGATTCTCCCTAGAGTTT
>SLP-6
CCAGGGGGTAACCGGACTCTGAGAAATGGTCATTGGCCATACAGTGCAGGAATCTGGCAATATTGAGGTATACTGTGGTG
GGAGGCTCCTCCTGATCGACACAGGAGTCAGCCGGTACGTAGCTGATTCGCCTAGGATGCTCGAAATCCGCGATGGTAGC
TTTTTTGAATGGAGACTTGACATTTCGAAGCAGGGCACTGACAGTGAGCCCAACGTCCGTGGGAGTAAGAGGCAGTTGAA
TATCCCACCTTTGAAAAACTCGACAGACATAACGACTACAAACACTGACGACGGCGGGAGTTGCGGCGAAGAGAACTCAA
ATGGGAGCTCTCGCGGAGATGAGCTAGCTAGCAAGGGCTCGGGCTCGACCCAGCTGTACCCATACGATGTTCCAGATTAC
GCTGGCTATCCCTATGACGTCCCGGACTATGCAGGATCCTATCCATATGACGTTCCAGATTACGCTGGATTAATTAAATC
GGGGCGCGCCGGCTCTGGCGGCGGCGGCGGCGGCTCTTACCCGTACGACGTCCCGGACTACGCTGGCTATCCCTATGATG
TGCCCGATTATGCGTATCCTTACGATGTTCCAGATTATGCCTAACCCGGGCATATGTAGAAAAGTTGTAACGTTAGTAAA
CGTAACACACGGGGTATAATAGAAGTTGGGGGGGGAG
>li
ACGAAGATATGTGAGGAACTTGACAAAACACTAGGGATACTGGACTCTGAGAAAATGGTCATTGGCCATACAGTGCAGGAATCTGGCAATATTGAGGTATACTGTGGTGGGAGGCTCCTCCTGATCGACACAGGAGTCAGCCGGTACGTAGCTGATTCGCCTAGGATGCTCGAAATCCGCGATGGTAGCTTTTTTGAATGGAGACTTGACATTTCGAAGCAGGGCACTGACAGTGAGCCCAACGTCCGTGGGAGTAAGAGGCAGTTGAATATCCCACCTTTGAAAAACTCGACAGACATAACGACTACAAACACTGACGACGGCGGGAGTTGCGGCGAAGAGAACTCAAATGGGAGCTCTCGCGGAGATGAGCTA
