# Supplementary material for: Functional Characterization of 17 Protein Serine/Threonine Phosphatases in Toxoplasma gondii Using CRISPR-Cas9 System
Source: Front Cell Dev Biol. 2022 Jan 10;9:738794. doi: 10.3389/fcell.2021.738794 (PMC8785970; doi:10.3389/fcell.2021.738794)
Supplement: Supplementary file 1 [file DataSheet3.ZIP › Others/Raw data/egress.xlsx]

## Sheet: 工作表1
egress(%)
WT	RHΔpp5	RHΔpp7	RHΔefpp	RHΔslp	RHΔppm3f	RHΔppm4	RHΔppm5a	RHΔppm5b	RHΔppm6	RHΔppm8	RHΔppm9	RHΔppm12	RHΔppm14	RHΔppm18	RHΔctd1
88	88	82	91	93	85	86	87	90	86	84	85	84	89	88	81
86	88	83	86	85	85	90	87	91	88	82	83	84	87	88	88
87	90	87	88	85	88	87	87	89	88	84	89	90	90	82	85
