# Supplementary material for: Functional Characterization of 17 Protein Serine/Threonine Phosphatases in Toxoplasma gondii Using CRISPR-Cas9 System
Source: Front Cell Dev Biol. 2022 Jan 10;9:738794. doi: 10.3389/fcell.2021.738794 (PMC8785970; doi:10.3389/fcell.2021.738794)
Supplement: Supplementary file 1 [file DataSheet3.ZIP › Others/Raw data/Intracellular replication.xlsx]

## Sheet: 工作表1
Number of tachyzoites in PVs	1			2			4			8			16
RH%	3	1	3	14	14	13	26	25	27	49	51	47	8	9	10
RHΔpp5%	2	3	2	15	13	14	27	24	24	48	50	49	8	10	11
RHΔpp7%	2	3	2	13	14	15	25	26	25	49	47	50	11	10	8
RHΔefpp%	4	2	2	14	15	16	25	26	26	47	48	48	10	9	8
RHΔslp%	1	4	2	15	16	13	26	27	25	47	45	51	11	8	9
RHΔppm3f%	1	3	2	15	14	13	26	25	27	49	48	50	9	10	8
RHΔppm4%	2	3	3	13	14	12	27	25	26	47	49	51	11	9	8
RHΔppm5a%	3	1	2	12	15	14	25	26	26	50	49	47	10	9	11
RHΔppm5b%	4	2	2	14	16	12	25	26	27	50	49	48	7	7	11
RHΔppm6%	1	1	3	13	15	14	25	24	25	50	49	49	11	11	9
RHΔppm8%	2	4	2	15	13	14	27	26	23	47	48	49	10	9	11
RHΔppm9%	3	1	2	15	13	12	24	26	26	48	50	49	10	10	11
RHΔppm12%	1	3	3	13	13	14	25	25	27	50	49	48	11	10	8
RHΔppm14%	4	2	1	14	15	17	25	26	27	47	48	47	10	9	8
RHΔppm18%	2	3	2	14	16	13	26	24	25	49	49	51	9	8	9
RHΔctd1%	2	3	2	14	14	13	26	25	27	48	48	50	10	10	8
RHΔctd2%	2	4	3	13	14	12	27	25	26	47	48	51	11	9	8
RHΔctd3%	3	1	3	13	15	13	25	26	26	49	49	48	10	9	10
