# Supplementary material for: Functional Characterization of 17 Protein Serine/Threonine Phosphatases in Toxoplasma gondii Using CRISPR-Cas9 System
Source: Front Cell Dev Biol. 2022 Jan 10;9:738794. doi: 10.3389/fcell.2021.738794 (PMC8785970; doi:10.3389/fcell.2021.738794)
Supplement: Supplementary file 1 [file DataSheet3.ZIP › Others/Raw data/Invasion effciency.xlsx]

## Sheet: 工作表1
Invasion effciency (%)
WT	RHΔpp7
94.9	79.2
95.2	84.3
88.9	78
