# Supplementary material for: Functional Characterization of 17 Protein Serine/Threonine Phosphatases in Toxoplasma gondii Using CRISPR-Cas9 System
Source: Front Cell Dev Biol. 2022 Jan 10;9:738794. doi: 10.3389/fcell.2021.738794 (PMC8785970; doi:10.3389/fcell.2021.738794)
Supplement: Supplementary file 1 [file DataSheet3.ZIP › Others/Raw data/Transcription levels.xlsx]

## Sheet: 工作表1
Figure7-A	PP5	PP7	EFPP	SLP	PPM3F	PPM4	PPM5A	PPM5B	PPM6	PPM8	PPM9	PPM12	PPM14	PPM18	CTD1	CTD2	CTD3
RH	4.65	3.91	4.54	2.86	7.73	4.4	2.7	8.96	2.14	6.8	6.57	4.04	3.9	5.23	3	2.53	3.94
GT1	4.36	3.38	4.82	3.16	8.47	4.35	3.02	9.06	2.46	6.49	6.08	4.09	4.01	5.24	3.35	2.77	4.67
Pru	4.74	3.14	5.93	3.67	7.78	4.84	3.01	8.52	3.17	5.67	5.61	4.37	4.35	4.82	3.59	2.98	5.41
ME49	6.38	2.98	5.2	3.25	6.96	4.26	3	8.46	2.82	5.55	4.98	3.81	4.46	4.49	3.41	2.88	5.36
CTG	4.62	3.16	5	2.96	8.23	4.54	2.94	9.16	2.52	6.6	5.63	3.92	4.03	4.77	3.38	2.59	4.47
VEG	4.5	3.33	4.55	2.69	8.45	4.72	2.68	9.91	2.76	6.74	5.4	4.77	3.78	5.17	3.09	3.26	3.78
Figure7-B	PP5	PP7	EFPP	SLP	PPM3F	PPM4	PPM5A	PPM5B	PPM6	PPM8	PPM9	PPM12	PPM14	PPM18	CTD1	CTD2	CTD3
0 h	8.85	6.34	6.95	4.11	10.16	6.46	4.02	9.75	4.2	7.75	7.36	7.15	6.2	7.02	6.34	4	7.64
1 h	8.57	6.55	7.31	4.05	10.63	5.93	3.99	9.68	4.14	8.12	7.23	7.7	6.33	7.4	6.68	3.67	8.11
2 h	8.21	6.68	7.38	4	10.81	6.01	3.96	9.69	4.44	7.88	7.19	8.42	6.27	7.4	6.73	3.86	8.3
3 h	8.27	7.4	7.47	3.93	10.69	6.38	4.12	9.97	4.04	8.48	7.16	9.22	6.37	8.44	6.97	3.79	9.04
4 h	8.25	7.4	7.08	3.89	10.29	6.71	3.88	10.29	4.1	8.36	7.02	8.93	6.39	8.32	6.69	3.68	9.11
5 h	9.27	7.29	6.19	3.98	8.33	7.22	4.26	10.2	4.03	7.82	7.75	6.82	6.38	6.67	6.76	3.85	8.17
6 h	8.88	6.88	6.18	3.91	7.24	6.73	4.19	10.19	4.35	7.49	7.59	6.11	6.22	5.7	6.67	3.76	7.8
7 h	8.92	6.55	6.66	4.22	8.44	6.37	4.51	9.93	4.21	7.77	7.61	5.88	6.31	6.1	6.39	3.91	7.67
8 h	8.76	6.62	6.45	3.93	8.84	6.51	4.11	10.08	4.23	7.54	7.62	6.41	6.29	6.05	6.6	3.9	7.65
9 h	8.4	6.51	7.09	3.95	10.15	6.5	4.1	9.99	4.28	7.84	7.38	7.51	6.36	6.76	6.71	3.78	7.96
10 h	8.47	7.03	7.62	4.06	10.77	6.4	4.03	10.11	4.3	8.03	6.92	8.79	6.51	8.21	7.02	3.84	8.98
11 h	8.73	6.89	6.79	4.14	9.66	7.03	4.02	10.27	4.27	7.81	7.35	7.82	6.5	7.38	6.73	3.77	8.73
12 h	8.64	6.62	6.66	3.97	9.5	6.99	4.04	10.29	4.2	7.44	7.52	7.6	6.5	6.74	6.7	3.74	8.42
Figure7-C	PP5	PP7	EFPP	SLP	PPM3F	PPM4	PPM5A	PPM5B	PPM6	PPM8	PPM9	PPM12	PPM14	PPM18	CTD1	CTD2	CTD3
Unsporulated	4.86	2.93	5.12	10.31	6.29	2.99	7.05	3.49	3.43	7.38	2.87	3.8	4.13	3.16	3.27	4.41	4.51
4 days sporulated	4.47	3.29	3.8	9.96	8.48	3.14	4.49	8.23	3.11	5.27	2.75	6.74	3.23	4.15	4.43	3.99	4.62
10 days sporulated	4.26	3.13	3.63	8.75	6.99	3.21	4.55	7.22	2.9	5.92	3.02	5.21	3.23	3.4	3.8	5.31	4.3
2 days in vitro	4.27	2.69	4.63	3.07	7.75	3.22	3.47	8.74	3.15	4.62	3.54	5.38	3.39	3.74	3.87	3.72	5.06
4 days in vitro	4.15	2.65	4.78	2.94	7.56	3.23	4.35	9.83	3.44	4.25	3.45	4.35	3.39	3.46	3.95	4.52	4.96
8 days in vitro	3.91	2.64	4.16	2.89	7.95	3.21	4.24	9.64	3.17	4.55	3.68	4.24	3.27	3.72	3.92	4.2	4.67
21 days in vivo	4.23	3.05	5.31	2.87	6.85	3.3	3.67	9.64	3.2	4.33	3.71	4.46	3.32	3.49	3.84	3.6	4.8
