# Supplementary material for: Functional Characterization of 17 Protein Serine/Threonine Phosphatases in Toxoplasma gondii Using CRISPR-Cas9 System
Source: Front Cell Dev Biol. 2022 Jan 10;9:738794. doi: 10.3389/fcell.2021.738794 (PMC8785970; doi:10.3389/fcell.2021.738794)
Supplement: Supplementary file 1 [file DataSheet3.ZIP › Others/Raw data/vacoule formation.xlsx]

## Sheet: 工作表1
WT	RHΔpp7
3	5
2	1
3	3
8	1
6	0
4	3
3	4
9	5
5	5
16	7
7	7
15	6
13	9
14	6
8	5
8	6
14	7
6	9
12	5
8	4
10	3
3	4
5	1
10	6
8	5
9	3
10	2
7	4
8	6
9	6
7	5
11	5
12	8
3	6
11	5
13	9
7	7
11	2
7	4
16	9
5	3
4	3
6	1
7	2
8	5
9	5
10	3
16	5
7	4
9	5
10	6
10	4
9	5
17	6
11	11
8	5
8	5
13	9
8	10
9	8
