# Supplementary material for: Functional Characterization of 17 Protein Serine/Threonine Phosphatases in Toxoplasma gondii Using CRISPR-Cas9 System
Source: Front Cell Dev Biol. 2022 Jan 10;9:738794. doi: 10.3389/fcell.2021.738794 (PMC8785970; doi:10.3389/fcell.2021.738794)
Supplement: Supplementary file 2 [file DataSheet1.ZIP]

Archive with 37 entries (36 files):
- Figure 1/
- Figure 1/Composite-WT.tif
- Figure 1/ctd2-ha.png
- Figure 1/ctd2-imc.png
- Figure 1/ctd2-merge.tif
- Figure 1/ctd3-ha.png
- Figure 1/ctd3-imc.png
- Figure 1/ctd3-merge.tif
- Figure 1/efpp-ha.png
- Figure 1/efpp-imc.png
- Figure 1/efpp-merge.tif
- Figure 1/m12-1-Composite.tif
- Figure 1/m12-1-green.png
- Figure 1/m12-1-red.png
- Figure 1/m12-ha.png
- Figure 1/m12-imc.png
- Figure 1/m12-merge.tif
- Figure 1/m4-ha.png
- Figure 1/m4-imc.png
- Figure 1/m4-merge.tif
- Figure 1/m8-ha.png
- Figure 1/m8-imc.png
- Figure 1/m8-merge.tif
- Figure 1/m9-ha.png
- Figure 1/m9-imc.png
- Figure 1/m9-merge.tif
- Figure 1/pp5-ha.png
- Figure 1/pp5-imc.png
- Figure 1/pp5-merge.tif
- Figure 1/pp7-ha.png
- Figure 1/pp7-imc.png
- Figure 1/pp7-merge.tif
- Figure 1/slp-ha.png
- Figure 1/slp-imc.png
- Figure 1/slp-merge.tif
- Figure 1/WT-green.png
- Figure 1/WT-red.png
