# Supplementary material for: Functional Characterization of 17 Protein Serine/Threonine Phosphatases in Toxoplasma gondii Using CRISPR-Cas9 System
Source: Front Cell Dev Biol. 2022 Jan 10;9:738794. doi: 10.3389/fcell.2021.738794 (PMC8785970; doi:10.3389/fcell.2021.738794)
Supplement: Supplementary file 6 [file DataSheet2.ZIP]

Archive with 26 entries (25 files):
- Figure 2/
- Figure 2/m4-ha.png
- Figure 2/m4-imc.png
- Figure 2/m4-merge.tif
- Figure 2/m4-overlap.png
- Figure 2/m4-phase.png
- Figure 2/m8-gra12.png
- Figure 2/m8-ha.png
- Figure 2/m8-merge.tif
- Figure 2/m8-overlap.tif
- Figure 2/m8-phase.png
- Figure 2/m9-ha.png
- Figure 2/m9-imc.png
- Figure 2/m9-merge.tif
- Figure 2/m9-overlap.tif
- Figure 2/m9-phase.png
- Figure 2/pp7-ha.png
- Figure 2/pp7-ISP1.png
- Figure 2/pp7-merge.tif
- Figure 2/pp7-overlap.png
- Figure 2/pp7-phase.png
- Figure 2/slp-Composite.tif
- Figure 2/slp-green.png
- Figure 2/slp-merge.png
- Figure 2/slp-origin.png
- Figure 2/slp-red.png
